# Supplementary material for: Loading Dose of Ceftazidime Needs to Be Increased in Critically Ill Patients: A Retrospective Study to Evaluate Recommended Loading Dose with Pharmacokinetic Modelling
Source: Antibiotics (Basel). 2024 Aug 11;13(8):756. doi: 10.3390/antibiotics13080756 (PMC11350857; doi:10.3390/antibiotics13080756)
Supplement: Supplementary file 1 [file antibiotics-13-00756-s001.zip]

Archive with 1 entries (1 files):
- antibiotics-3110444-supplementary.pdf
